# Supplementary material for: Breast Cancer Stem Cells Upregulate IRF6 in Stromal Fibroblasts to Induce Stromagenesis
Source: Cells. 2024 Aug 31;13(17):1466. doi: 10.3390/cells13171466 (PMC11393902; doi:10.3390/cells13171466)
Supplement: Supplementary file 1 [file cells-13-01466-s001.zip]

Archive with 1 entries (1 files):
- cells-3106680-supplementary.pdf
